# Supplementary material for: Development and Validation of Stability-Indicating Assay Method for a Novel Oxazolidinone (PH-192) with Anticonvulsant Activity by Using UHPLC-QToF-MS
Source: Molecules. 2022 Feb 6;27(3):1090. doi: 10.3390/molecules27031090 (PMC8840153; doi:10.3390/molecules27031090)
Supplement: Supplementary file 1 [file molecules-27-01090-s001.zip]

Archive with 1 entries (1 files):
- molecules-1557861-supplementary.pdf
